# Supplementary material for: Activity-based protein profiling of rice (Oryza sativa L.) bran serine hydrolases
Source: Sci Rep. 2020 Sep 16;10:15191. doi: 10.1038/s41598-020-72002-w (PMC7494864; doi:10.1038/s41598-020-72002-w)
Supplement: Supplementary file 1 — Supplementary Information. [file 41598_2020_72002_MOESM1_ESM.xlsx]

## Sheet: Title page
	Activity-based protein profiling of rice (Oryza Sativa L) bran serine hydrolases
	Achintya Kumar Doluia,b, Ram Rajasekharana,b and PanneerselvamVijayaraja,b*
	a Department of Lipid Science, CSIR-Central Food Technological Research Institute, Mysuru, 570020,Karnataka, India
	bAcademy of Scientific and Innovative Research, Ghaziabad, 201002, Uttar Pradesh, India.
	* Correspondence:
	Dr. Panneerselvam Vijayaraj,
	Department of Lipid Science, CSIR-Central Food Technological Research Institute,
	Mysuru, Karnataka, 570020, India. Email: vrlipid@cftri.res.in

## Sheet: Lipases and esterases
			Lipases/ Esterases
Sl . no	Uniprot ID/NCBI ID	OS ID	Peptides Sequence	Protein description	Gene ontology (cellular component)	Gene ontology (biological process)	Gene ontology (molecular function)
1	A2WT95	Os01g0651100	SCPVSAFVFGSPR	Phospholipase A1-II 1 OS=Oryza sativa subsp. indica OX=39946 GN=OsI_03083 PE=3 SV=2	Cytoplasm (GO:0005737)	Metabolic process (GO:0008152), Lipid metabolic process (GO:0006629), Post-embryonic development (GO:0009791), Cellular process (GO:0009987)	Hydrolase activity (GO:0016787)
			SRYAGSCLFSR
			NSPDVVPNWPKLGYSDAGTELMIDTGK
			FIYAMCTVSLPDAFMIKSWSKAAWSK
			APGNPLTWHDMECYMHGVAGTQGSNGGFK
			YQVLNEIK
			GMVKGTDGR
			RDVVVAWR
			YAGSCLFSR
			RVGNPDFQK
			GLGNIARRWR
			GLLDPLDVDLR
			SSLRGLGNIARR
			MSSLRGLGNIAR
			SSLRGLGNIAR
			DFLSRVDVSNP
			QSARYQVLNEIK
			QSNWMGFVAVATDEGK
			VGNPDFQKAFDSAPDLR
			NNIINYGELSQAAYTGLNR
			NEYAIPSSWWVVQNKGMVK
			MVEWMDDLDISLVPASEIVR
			LGYSDAGTELMIDTGKSPYLK
			GLGNIARRWRELNGVSYWK
2	A2WYS8	Os01g0934900		Probable esterase PIR7A OS=Oryza sativa subsp. indica OX=39946 GN=PIR7A PE=3 SV=2		Metabolic process (GO:0008152), Lipid metabolic process (GO:0006629), Response to biotic stimulus (GO:0009607), Cellular process (GO:0009987)	Hydrolase activity (GO:0016787)
			PRELCDLLLR
			ATALDMAAAGAHPAR
			RIKPDFFMDSK
			HMGITLEEFMRR
			VAAAVFLAACMPAAGK
			AAGHRATALDMAAAGAHPAR
			VFLVAMDDASSDEEMQR
			LVLVGHSLGGLSLALAMER
			VVAALRAAGHRATALDMAAAGAHPAR
			IKPDFFMDSKTIVLNTNQEPR
			ADEVGSLEEYSRPLLDAVAAAAPGER
			WTIDLSPGVEVEELAGADHMAMCSKPR
			SPPEDLTLATMLVRPGTNYIDDPIMK
			LYNRSPPEDLTLATMLVRPGTNYIDDPIMK
			DETLLTEGNYGSVKRVFLVAMDDASSDEEMQR
3	A2WYS7	Os01g0934800		Esterase PIR7B OS=Oryza sativa subsp. indica OX=39946 GN=PIR7B PE=3 SV=2	Cellular_component (GO:0005575)	Metabolic process (GO: 0008152), Cellular process (GO:0009987)	Hydrolase activity (GO:0016787)
			EISSSSK
			KVYVIAK
			RELCDILIK
			MEISSSSKK
			ALDMAASGAHPAR
			ATALDMAASGAHPAR
			PLLDAVAAAAAPGER
			ADSSSTEEMQR
			FPDKVAAAVFVAAAMPCVGK
			AAGHRATALDMAASGAHPAR
			MLVRPGNQFMDDPVMK
			LVLVGHSHGGLSVALAMERFPDK
			VVAALRAAGHRATALDMAASGAHPAR
			WMVAMSPGTDVEEIAGADHAVMNSK
			VAAAVFVAAAMPCVGKHMGVPTEEFMR
			PGNQFMDDPVMKDESLLTNGNYGSVKK
			MEISSSSKKHFILVHGLCHGAWCWYR
4	Q10J20	Os03g0437600		Probable esterase D14L OS=Oryza sativa subsp. japonica OX=39947 GN=D14L PE=1 SV=1	Cellular_component (GO:0005575)	Metabolic process (GO:0008152), Post-embryonic development (GO:0009791), Response to abiotic stimulus (GO:0009628)	Hydrolase activity (GO:0016787)
			MGIVEEAHNLR
			GIVEEAHNLR
			LVLLSASPR
			VVLFDTMGAGPTNPDYFDFSR
			HLVPHLVADYRVVLFDTMGAGPTNPDYFDFSR
			HLGGDSIVEVMPSEGHLPQLSSPDIVIPVLLR
5	AAO24912.1	Os03g0790500		Putative esterase [Oryza sativa Japonica Group]	Cellular_component (GO:0005575)	Metabolic process (GO: 0008152)	Hydrolase activity (GO:0016787)
			LAHELPAVVLSADYR
			DQAVASGDAADPWLAESADFGR
6	EAZ00143.1	Os06g0214300		Member of 'GDXG' family of lipolytic enzymes	Cellular_component (GO:0005575)	Metabolic process (GO: 0008152)	Hydrolase activity (GO:0016787)
			YLNALASR
			VVAVSVEYR
			PEPWLAAHGDASR
			LLGTDTVAASLDEPTGVASK
			ASTDADADAVAVELLPFIR
			TAAAPGAVDPEPWLAAHGDASR
			LAPEHPLPAAYDDSWAALAWAVATAAAPGAVDPEPWLAAHGDASR
7	EEC79085.1	Os05g0370700		Esterase, putative, expressed	Cell (GO:0005623)	Cellular process (GO:0009987), Metabolic process (GO: 0008152), Response to stress (GO:0006950)	Hydrolase activity (GO:0016787)
			FTGDALMR
			TFEDYSR
			ATALDMAASGAHPAR
			AALPPAGGDGDDEER
			PLLDALAALPPAGGDGDDEER
			TFEDYSRPLLDALAALPPAGGDGDDEER
8	BAS93684.1	Os05g0370900		Esterase PIR7A, putative, expressed		Metabolic process (GO: 0008152), Biological_process (GO:0008150)	Hydrolase activity (GO:0016787)
			AISCMMMMSQAASSTAAMAPR
			TFEDYSR
			FTGDALMR
9	B8B7E7	Os07g0144500		Patatin-like protein 3 OS=Oryza sativa subsp. indica OX=39946 GN=PLP3 PE=3 SV=1	Cellular_component (GO:0005575)	Metabolic process (GO: 0008152), Lipid metabolic (GO:0006629)
			REFPAAAGVDNLLVISIGTGEAAGSSSR
			DACAATCAPSGGGAAVEASSVDGVTR
			LRDACAATCAPSGGGAAVEASSVDGVTR
			FLFGYGGGGGGETKSLQCAPPVSR
			QHVPPAASGGGGGGLDCHVSKKQP
			AGSKAARLADFFDVAAGSGAGGVLAAMLFAR
			ADAAQSPAYDFRLRDACAATCAPSGGGAAVEASSVDGVTR		Cellular_component (GO:0005575)	Metabolic process (GO: 0008152)	Hydrolase activity (GO:0016787)
10	EAY86351.1	Os02g0567800	AADPWVAAR
			SAADPWVAAR
			MHHHHDAPPR
			WVLSAADPWVAAR
			LAAACPALCVSVDYR
			LAPEHPLPAGYDDCLAALR

## Sheet: GDSL lipases
Sl . no	Uniprot ID/NCBI ID	OS ID	Peptide Sequence	Protein description	Gene ontology (cellular component)	Gene ontology (biological process)	Gene ontology (molecular function)
1	XP_015620546.1	Os12g0566700	FTNGFNLADVIAQHVGFK	GDSL esterase/lipase At4g28780 [Oryza sativa Japonica Group]	Extracellular region (GO:0005576)	Metabolic process (GO: 0008152), Lipid metabolic process (GO:0006629)	Hydrolase activity (GO:0016787), Protein binding (GO:0005515)
2	XP_015642115.1	Os06g0156700	IVDTIITGVEK	GDSL esterase/lipase At5g45910 [Oryza sativa Japonica Group]	Vacuole (GO:0005773)	Metabolic process (GO: 0008152), Lipid metabolic process (GO:0006629)	Hydrolase activity (GO:0016787)
			LAGLQARYR

## Sheet: Pectin acetylesterase
Sl . no	Uniprot ID/NCBI ID	OS ID	Peptide Sequence	Protein description	Gene ontology (cellular component)	Gene ontology (biological process)	Gene ontology (molecular function)
1	BAD87540.1	BGIOSGA000345	IWEAVVDELMGK	putative pectinacetylesterase precursor	Cell (GO:0005623)	Metabolic process (GO: 0008152), Biological_process (GO:0008150)	Hydrolase activity (GO:0016787)
			KDPTECFFPAELVK
2	BAD45460.1	Os01g0312500	DLTIENSAGPSK	putative pectinesterase [Oryza sativa Japonica Group]	Cell wall (GO:0005618), Extracellular region (GO:0005576)	Metabolic process (GO: 0008152), Biological_process (GO:0008150)	Hydrolase activity (GO:0016787)
			TELSAAMTNQYTCLDGFDYKDGER
3	EAZ14457.1	Os01g0892600	IWEAVINELMGK	EAZ14457.1 hypothetical protein OsJ_04378 [Oryza sativa Japonica Group]	Cell (GO:0005623)	Metabolic process (GO: 0008152), Biological_process (GO:0008150)	Hydrolase activity (GO:0016787)
			KDPTECFFPAELVK

## Sheet: Serine protease and peptidase
Sl . no	Uniprot ID/NCBI ID	OS ID	Peptide Sequence	Protein description	Gene ontology (cellular component)	Gene ontology (biological process)	Gene ontology (molecular function)
1	XP_015614849.1	Os10g0511400	AALQETTK	probable serine protease EDA2	Cell wall (GO:0005618), Vacuole (GO:0005773), Membrane (GO:0016020)	Protein metabolic process (GO:0019538)	Hydrolase activity (GO:0016787)
			YLTQEER
			LVDGQLQSGR
			QIGESAGPECK
			QALFDLAVFR
			FGAAVVSPEHR
			QYYQETLNAK
			YYEFLDYYR
			NTTPPPAESAYR
2	XP_015612783.1	Os10g0524600	IVFANGSQDPWR	subtilisin-like protease SBT1.2	Cell wall (GO:0005618), Plasma membrane (GO:0005886)	Metabolic process (GO: 0008152), Protein metabolic process (GO:0019538), Post-embryonic development(GO:0009791), Anatomical structure morphogenesis (GO:0009653), Cellular process (GO:0009987)	Hydrolase activity (GO:0016787)
			TVTNVGKPSSVY
			SAIMTTSDAVDR
			TGVPIKDEQYR
			SLHPDWSPAAIK
			ASPGILKPDITGPGMN
3	AAX95895.1	Os11g0261600	SLHPDWSPAALK	Subtilase family, putative	Cell (GO:0005623), Cell wall (GO:0005618)	Metabolic process (GO: 0008152), Protein metabolic process (GO:0019538)	Hydrolase activity (GO:0016787),Protein binding (GO:0005515)
4	BAD21742.1	Os02g0290600	GLQFEGQLK	Putative dipeptidyl peptidase IV	Membrane (GO:0016020), Cytosol (GO:0005829)	Protein metabolic process (GO:0019538)	Hydrolase activity (GO:0016787)
			FIDVYDSIK
			VDAEDQLAGAEWLIK
5	XP_015642989.1	Os06g0730600	GFIYVIAH	Uncharacterized protein LOC4342148 isoform X1	Cytosol (GO:0005829)	Protein metabolic process (GO:0019538)	Hydrolase activity (GO:0016787)
			VMYSEPAK
			LVAYAQDTK
			ELAQHGDVR
			TDDNLLLFK
			SHPDVLAHLR
			ILVTAGLNDPR
			VDNYYWLR
			KEEYYYYMK
			AEGHDYYSIGAFK
			LREDAFTYAFILK
			AQGYPNILVTAGLNDPR
			IDTVLGGFDASNYVTER
			WAAASDGTQIPMTILYR
			KIDTVLGGFDASNYVTER
			SAGGLLMGAVLNMRPDLFK
			IQSFQLFENHIAVYER
			ELVVLTPCVYGIDTTASHR

## Sheet: Serine carboxypeptidase
Sl . no	Uniprot ID/NCBI ID	OS ID	Peptide Sequence	Protein description	Gene ontology (cellular component)	Gene ontology (biological process)	Gene ontology (molecular function)
1	AAX92990.1	Os11g0432900	LAIEPYDGGVPR	Serine carboxypeptidase [Oryza sativa Japonica Group]	Cell (GO:0005623)	Protein metabolic process (GO:0019538), Secondary metabolic process (GO:0019748)	Hydrolase activity (GO:0016787),Transferase activity (GO:0016740)
			ISEDVEAGVKPVLN
			GYDVGDVSSTLQLTK
			GYLVGNPGTGESIDYESK
2	XP_015640213.1	Os05g0268500	QALILFK	serine carboxypeptidase 2 isoform X1 [Oryza sativa Japonica Group]	Cell (GO:0005623)	Protein metabolic process (GO:0019538)	Hydrolase activity (GO:0016787)
			IRPDGATL
			GLSLVTVR
			LSQLVYR
			SEELGAFR
			YRDFYIA
			FLVKWFEK
			WFEKFPQYK
3	XP_015613091.1	Os01g0767100	DDPDWLVR	Lysosomal Pro-X carboxypeptidase [Oryza sativa Japonica Group]	Vacuole (GO:0005773), Plastid (GO:0009536)	Protein metabolic process (GO:0019538)	Hydrolase activity (GO:0016787)
			FAALVVFAEHR
			IDNQPDGTSILER
			SLAYLTAEQALADYAVLLTDLK
4	BAA94235.1	Os01g0215100	ELEALQAR	Putative serine carboxypeptidase-like protein	Vacuole (GO:0005773)	Protein metabolic process (GO:0019538)	Hydrolase activity (GO:0016787)
			VLLYQGIR
			AVELTNAAR
			IGEELAGYVQR

## Sheet: Other serine hydrolases
Sl . no	Uniprot ID/NCBI ID	OS ID	Peptide Sequence	Protein description	Gene ontology (cellular component)	Gene ontology (biological process)	Gene ontology (molecular function)
1	XP_015628337.1	Os03g0793700	LVFGGSAAR	Cupincin	Cell wall (GO:0005618)	Biological_process (GO:0008150)	Molecular_function (GO:0003674)
			VAVLEAAPR
			KLVFGGSAAR
			EGEGVIVLLR
			DVLQAAFNTR
			FFVGANHDEK
			REREREHGR
			GSMIAPNYNTR
			SPYFSNNHGK
			LFELTGDECR
			SDDVLQAAFNTR
			VLAAQPEQILLR
			HYDADEVFYVK
			EGGEITTAPEEQIR
			FPDEQVVGAAVGGYR
			EGDAMVIPAGAIVYSAN
			FSAFSDDVLQAAFNTR
			QREGGEITTAPEEQIR
			GGGGGSGSEWEIKPSSLTGK
			AFLQPSHYDADEVFYVK
			EGDAMVIPAGAIVYSANTHSSK
			PESFFSAFSDDVLQAAFNTR
			EELEKVFERQREGGEITTAPEEQIR
			VVMLLNPVSTPGHFEEYFPVGGDRPESFFSAFSDDVLQAAFNTR
2	Q75GX9.1	Os03g0197300	LLGKQDK	RecName: Full=63 kDa globulin-like protein; AltName: Allergen=Ory s GLP63; Flags: Precursor	Cell (GO:0005623)	Biological_process (GO:0008150)	Molecular_function (GO:0003674)
			LYEADAR
			FFFAPGGR
			SAFLAGPEK
			ELAFAASAR
			VAVLEANPR
			NAPFYNTR
			ISEEKLEK
			AAFKISEEK
			GPFNILEQR
			INYLANTDGR
			IQFFFAPGGR
			FNILEQRPR
			SMNAPFYNTR
			SFVMPTHTDAH
			NPESFLSSFSK
			MYLAGMNSVLK
			FHDLAEHDIR
			PPFHQASSLLR
			QGDVFVAPAGTIN
			GTINYLANTDGR
			ILHTISVPGQIQ
			GEGVVAIIENGEK
			SFHDLAEHDIR
			AGSMNAPFYNTR
			EEQVGQGYETIR
			EEEEEEEEQQK
			LLPPFHQASSLLR
			WSYAIRQGDVFVAPAGTINYLANTDGR
			WREEEEEEEEQQKGQEEEEEEQVGQGYETIR
			LDPQAKELAFAASAREVDELLNAQQESAFLAGPEK
			SFVMPTHTDAHCICYVAQGEGVVAIIENGEK
3	XP_015639453.1	Os05g0116000	VVVLNTANLPMVK	12S seed storage protein CRB	Cellular_component (GO:0005575)	Biological_process (GO:0008150)	Molecular_function (GO:0003674)
			VLDTHVEGGNLFIVPR
4	BAF25080.1	Os09g0413700	SVASPPTVPK	alpha/beta hydrolase fold, putative	Thylakoid (GO:0009579),Membrane (GO:0016020)	Biological_process (GO:0008150)
			MRPTAAAATAAFASPVVAVPSRAAPLAAR
5	ABB47832.1	Os10g0498300	AVAPDWR	Epoxide hydrolase, putative, expressed	Cytosol (GO:0005829)	Metabolic process (GO: 0008152)	Hydrolase activity (GO:0016787),Catalytic activity (GO:0003824)
			YPLQMPYR
6	XP_015613824.1	Os10g0498500	AVAPDWR	Uncharacterized protein LOC4349019	Cytosol (GO:0005829)	Metabolic process (GO: 0008152)	Hydrolase activity (GO:0016787),Catalytic activity (GO:0003824)
			YPLQMPYR
			VAYDFALCHPNR
			AAATEQPQQITEIEHAHLPVR
			GELGTVVFLHGFPEIWYSWR
7	BAC79162.1	Os09g0544900	HKILLSDK	Peroxisomal multifunctional enzyme type 2	Peroxisome (GO:0005777)	Metabolic process (GO: 0008152), lipid metabolic (GO:0006629), Cellular process (GO:0009987),Catabolic process (GO:0009056)	Catalytic activity (GO:0003824)
			SFCNGDPTAVK
			FLLHVYPGETLVTEMWLQGQR
8	XP_015620474.1	Os12g0468600	IARDLLAR	1 uncharacterized protein LOC4352197
			AVELLGLR
			MLGFAPIR
9	XP_015613472.1	Os10g0133500	CRAAALGYAAAQR	acyl transferase 1-like	Cellular_component (GO:0005575)	Metabolic process (GO: 0008152), Biological_process (GO:0008150)	Transferase activity (GO:0016740)
			GLELYAAGVEFFR
10	ACZ37205.1	Os04g0206500	LAYHGLR	glycosyltransferase-like protein	Cellular_component (GO:0005575)	Metabolic process (GO: 0008152), Anatomical structure morphogenesis (GO:0009653),Cellular process (GO:0009987), Multicellular organismal development (GO:0007275),Response to extracellular stimulus (GO:0009991)	Transferase activity (GO:0016740)
			YLDVSIR
			RLAYHGLR
11	AAL83356.1	Os10g0122600	VIAILTK	Putative phosphatidylinositol phosphatidylcholine transfer protein		Transport (GO:0006810), Flower development (GO:0009908)	Transporter activity (GO:0005215)
			LGQIDVNR
			AKQMWADMLR	glycerophosphodiester phosphodiesterase GDPDL3 isoform X1	Cellular_component (GO:0005575),Membrane (GO:0016020),Plasma membrane (GO:0005886)	Post-embryonic development (GO:0009791), Multicellular organismal development (GO:0007275), Anatomical structure morphogenesis (GO:0009653), Metabolic process (GO: 0008152), Cellular component organization (GO:0016043)	Hydrolase activity (GO:0016787)
12	XP_015650250.1	Os08g0503200	NAGNFFR
			YILSIPK
			TVASGIMVP
			LSDFLTFAK
			FADAVIVDR
			KAYLVNGEEK
			DKDLSGIMIIIK
			TPFSNRASIFK
			ISSPESIYYLVR
			ESIFPESQGFIMK
			PSSVWLNIEHDIFYR
13	ABF94259.1	Os03g0175600	TLTAGQDLTVVDTDVGR	Hydrolase, carbon-nitrogen family protein, expressed	Cytosol (GO:0005829), Plastid (GO:0009536)	Metabolic process (GO: 0008152), Binding(GO:0005488)	Hydrolase activity (GO:0016787)
14	BAF24363.2	Os08g0551200	AYAASLR	DUF630/DUF632 domains containing protein, putative, expressed	Plasma membrane (GO:0005886),	Biosynthetic process (GO:0009058), Protein modification process (GO:0006464)
			HRYALADAHR
			LDSARFSEAHMDLIKR
			GCGQSKTDGGGGGGGAAVALCR
			CHQIQCHAISQARNLDSK
			SKSSEASSSTSSSMISDLHVVQK
15	A2Z182	Os09g0414500	RLVVLRR	Mini zinc finger protein 3 OS=Oryza sativa subsp. indica		Biological_process (GO:0008150)	DNA binding (GO:0003677)
			MMKRLVVLR
			EFIAAEDGGGGNSTGAVGVAA
			NHAASTGGHAVDGCREFIAAEDGGGGNSTGAVGVAAAALK
16	|Q0DGG8	Os05g0533500	MLVVVAR	Probable serine acetyltransferase 5	Cytosol (GO:0005829)	Metabolic process (GO: 0008152), Biosynthetic process (GO:0009058),Cellular process (GO:0009987)	Transferase activity (GO:0016740)
			NTAVGNPAR
			KNGEVEK
			PLALALQSR
			MLVVVARKSSSSAR
			AAVVADLLAAR
			KSSSSARVAAHQTRSHR
			SHRAAMPAGQPHAHEPDGGGASHR
			NGEVEKDEDMPGESMDHTSFIR
			DADAEPALASFLYATVLSHPSLPR	Hydroxycinnamoyltransferase 2	Cytosol (GO:0005829)	Metabolic process (GO: 0008152), Biosynthetic process (GO:0009058),Cellular process (GO:0009987), Biological_process (GO:0008150), Secondary metabolic process (GO:0019748)	Transferase activity (GO:0016740)
17	Q6K638	Os02g0611800	LSRSDLGRLR
			INVRGSTMVR
			SQLPRGEGAPR
			VTGSLADGAATIQS
			PAPPTAVDIFK
			MKINVRGSTMVR
			LPIHDADFGWGR
			KINVRGSTMVR
			GSTMVRPAEETPR
			SDLGRLRSQLPR
			VTGSLADGAATIQSALD
			GEAAAAEGGSYFDGER
			MRRALAEALVPFYPMAGR
			PVFMGPGGIAYEGLAFVLPSASGDGSLSVAISLQAEHMEK
18	Q53LY0	Os11g0267400	VVQILGR	Chaperone protein ClpC3	Plastid (GO:0009536), Thylakoid (GO:0009579), Membrane (GO:0016020), Cell wall (GO:0005618), Mitochondrion (GO:0005739)	Catabolic process (GO:0009056), Cellular component organization (GO:0016043), Cellular process (GO:0009987), Transport(GO:0006810)	Hydrolase activity (GO:0016787)
			ASGGGGRR
			RARVGLR
			LDPVVGR
			SAGLPDLK
			VGKSELAK
			LTDSKGR
			GAGLSLK
			LVKASAAGR
			RSAGLPDLK
			GRASGGGGRR
			LKKIMAEK
			KLMDEVK
			GIGLQVTER
			LDEMIVFR
			TAIAEGLAQR
			VLRGAGLSLK
			VTVDESSRLLAMESSLHR
			IRPSSSMATMIPTPPPMR
			AHPDVFNMMLQILDDGR
			QLGFAGDGSGDGGYGVIK
			AEVEKMAGRGPGMVPMEIK
			LSYQYISDRFLPDK
			MERTLLNPPPSLRSPACR
			DPRRPIASFIFAGPTGVGKSELAK
			QLGFAGDGSGDGGYGVIKNMVEEEMKR
			SQDFEKAGALRGEEVELKSEIMSLVDK
19	Q2QMN7	Os12g0597500	ATSAAAR	Ureidoglycolate hydrolase	Cell (GO:0005623)	Protein metabolic process (GO:0019538), Catabolic process (GO:0009056), Cellular process (GO:0009987)	Hydrolase activity (GO:0016787)
			VLALAMAR
			GVLLSEFK
			RSGFQPK
			LGALEAIR
			FGISCLGSR
			VHQSAIEIS
			GIMNQLGLSIR
			MLKRSGFQPKR
			MHPEELHNVFLK
			LMAGSEELARSLK
			ISPMGMIFIPCYK
			RTMEEFAGFPASDYR
			SHVEIDVRDIDEKR
			YIKGIMNQLGLSIR
			VEFEGNGGHAGAVLMPAR
			LMISRAYHDSLFMAR
			SVISAMEFAAKQLNLEYK
			GDGGGGSGGSSPFYVDSDGLQR
20	P29835|	Os05g0499100	VRLTRAR	Bifunctional inhibitor/plant lipid transfer protein/seed storage helical domain superfamily
			ERFQPMFR
			MQCCQQLQDVSR
			QLTGRERFQPMFR
			QCQREVQDSPLDACR
			VVFFAAALMAAMVAISGAQLSESEMR
			DRQCQREVQDSPLDACRQVLDR
			MASKVVFFAAALMAAMVAISGAQLSESEMR

## Sheet: Hypothetical protein
Sl . no	Uniprot ID/NCBI ID	OS ID	Peptide Sequence	Protein description	Gene ontology (cellular component)	Gene ontology (biological process)	Gene ontology (molecular function)
1	EEC73786.1	Os02g0679700	EKNGGNGDATDK	Hypothetical protein OsI_08471	Cellular_component (GO:0005575)	Biological_process (GO:0008150)	Molecular_function (GO:0003674)
			SVSVSASAAGTPSTTATR
			DGGGGGGGGDGVGVALDGSVAVVK
2	EAZ13801.1	Os01g0788900	NLISGYLK	Hypothetical protein OsJ_03724		Biological_process (GO:0008150)	Molecular_function (GO:0003674)
			RALLRLRR
			SDDAWLAFR
3	EAY91763.1	Os03g0733400	IYGVEAAK	Hypothetical protein OsI_13406
			LVEFSYSK
			VVDDAVHELYK
4	EAY97239.1	BGIOSGA019478	CVFPDQR	Hypothetical protein OsI_19159	Cell (GO:0005623)	Metabolic process (GO: 0008152), Response to stress (GO:0006950), Response to extracellular stimulus (GO:0009991),Cell communication (GO:0007154)	Hydrolase activity (GO:0016787), Catalytic activity (GO:0003824), Binding(GO:0005488)
			PFGDAVVNGIDFFIDQGATEHYDELAR
5	EAZ31014.1	Os04g0465100	MGALLLR	Hypothetical protein OsJ_15097		Metabolic process (GO: 0008152), Response to stress (GO:0006950), Response to extracellular stimulus (GO:0009991),Cell communication (GO:0007154)	Hydrolase activity (GO:0016787), Catalytic activity (GO:0003824)
			CALLALAAGLVAARGGGGGGAGAAGR
6	EEC83108.1	BGIOSGA027449	MGQYNLL	Hypothetical protein OsI_28263	Plasma membrane (GO:0005886)	Biological_process (GO:0008150)	Molecular_function (GO:0003674)
			MMRKMARGVGVGGK
7	EAY92953.1	Os04g0154000	SGVSAVLK	Hypothetical protein OsI_14747	Plasma membrane (GO:0005886)	Biological_process (GO:0008150)	Molecular_function (GO:0003674)
			WGEIGLNDQMYSGLFKMLDQAGK
8	EAY88612.1	Os03g0157700	IILGVIR	Hypothetical protein OsI_10087
			ISYEPAFK
			EVIFLHR
			ALYFEASGK
			VELTGSEIGK
			NMWLTLIR
			STGPFGAPLFDK
			TTSTGPFGAPLFDK
			GDFVLEQLANNLK
			FISMYSVDSPIHK
			SVDELVADFELGLK
			ETSTITPLSASHVFK
			MSPPPPSSFLVFSLYDELPK
			GIEFELPEPLVLEFPEMTSSTR
			VSTPTGTELAEDEFILHIEGTAGTQR
9	EAY82934.1	Os12g0429200	DIPGIEFR	Hypothetical protein OsI_38151	Cell wall (GO:0005618), Membrane (GO:0016020), Vacuole (GO:0005773)	Metabolic process (GO: 0008152), Catabolic process (GO:0009056), Cellular process (GO:0009987)	Hydrolase activity (GO:0016787), Catalytic activity (GO:0003824), Binding(GO:0005488)
			AEMQTFVTK
			MLVSAGLHYPR
			LVAAEGLFLFLR
			WNFGGFPVWLR
			IGPYACAEWNFGGFPVWLR
10	EAY97234.1	Os05g0247100	LSTGLFSR	Hypothetical protein OsI_19156	Cell (GO:0005623)	Metabolic process (GO: 0008152), Response to extracellular stimulus (GO:0009991),Cell communication (GO:0007154), Response to stress (GO:0006950)	Hydrolase activity (GO:0016787), Catalytic activity (GO:0003824), Binding(GO:0005488)
			CVFPDQR
			TVSAVGPDIK
			NTDQLEGSLR
			LQAALSTGLFSR
			DLYYDVLQFINK
			LDISGHTVSAVGPDIK
			VLVGVVASPEADRDGYVSHK
			PFGDAVVDGIDFFIDQGATEHYDELAR
			CVFPDQR
11	EAY75668.1	Os01g0723600	ILSNIPISR	Hypothetical protein OsI_03574		Biosynthetic process (GO:0009058)	Transferase activity (GO:0016740), Binding(GO:0005488)
			ATAASASASASPAAAFGAK
			MATAASASASASPAAAFGAKTRR
